# Supplementary material for: A Survey to Understand Parent/Caregiver and Children’s Views on Devices Used for the Administration of Oral Pediatric Medicines in Japan
Source: Children (Basel). 2022 Feb 3;9(2):196. doi: 10.3390/children9020196 (PMC8869804; doi:10.3390/children9020196)
Supplement: Supplementary file 1 [file children-09-00196-s001.zip]

Archive with 2 entries (2 files):
- 20211228Supplementary materials.pdf
- Supplementary fileS1.pdf
